# Supplementary material for: Honokiol Ameliorates Hepatic Lipid Accumulation by Deacetylating PPARG via SIRT3
Source: Cells. 2026 Jun 16;15(12):1095. doi: 10.3390/cells15121095 (PMC13297477; doi:10.3390/cells15121095)
Supplement: Supplementary file 1 [file cells-15-01095-s001.zip]

Archive with 1 entries (1 files):
- cells-4292545-supplementary.pdf
